# Supplementary material for: Investigating MerR’s Selectivity: The Crosstalk Between Cadmium and Copper Under Elevated Stress Conditions
Source: Biomolecules. 2024 Nov 9;14(11):1429. doi: 10.3390/biom14111429 (PMC11591864; doi:10.3390/biom14111429)
Supplement: Supplementary file 1 [file biomolecules-14-01429-s001.zip]

Archive with 1 entries (1 files):
- biomolecules-3236035-supplementary.pdf
